# Supplementary material for: New Insights on the Role of Anti-PD-L1 and Anti-CTLA-4 mAbs on Different Lymphocytes Subpopulations in TNBC
Source: Cancers (Basel). 2022 Oct 27;14(21):5289. doi: 10.3390/cancers14215289 (PMC9656156; doi:10.3390/cancers14215289)
Supplement: Supplementary file 1 [file cancers-14-05289-s001.zip]

Archive with 1 entries (1 files):
- cancers-1957876-supplementary.pdf
